# Supplementary material for: Comprehensive characterization of pharmacogenes in a Taiwanese Han population
Source: Front Genet. 2022 Aug 25;13:948616. doi: 10.3389/fgene.2022.948616 (PMC9452738; doi:10.3389/fgene.2022.948616)
Supplement: Supplementary file 1 [file Table1.xlsx]

## Sheet: Tab S1
Supplementary Table 1. Phenotype concordance between PharmCAT and PGxPOP
Gene	TWB WGS	CMUH SNP array
CYP2B6	0.894195	0.907292
CYP2C19	0.989713	0.990038
CYP2C9	0.930198	0.93561
CYP3A5	0.994122	0.979335
CYP4F2	0.999265	1
NUDT15	0.972814	0.974447
SLCO1B1	0.244673	0.239699
TPMT	1	0.999867
UGT1A1	0.518736	0.52199
VKORC1	1	0.998941

## Sheet: Tab S2
Supplementary Table 2. Allele frequency of pharmacogenes among different cohorts
Gene	Allele	TWB WGS			CMUH array			UKBB EAS			PharmGKB EAS
		N	Frequency		N	Frequency		N	Frequency		Frequency
CFTR	R74W	3	0.00100334		365	0.00105409		NA	NA		NA
CFTR	Reference	2987	0.998997		345905	0.998946		336	0.988235		NA
CFTR	R1070W	NA	NA		NA	NA		1	0.00294118		NA
CFTR	G1069R	NA	NA		NA	NA		3	0.00882353		NA
CYP2B6	*1	2304	0.770569		264310	0.763306		247	0.726471		0.649697
CYP2B6	*2	135	0.0451505		15254	0.0440523		15	0.0441176		0.0458233
CYP2B6	*22	6	0.00200669		246	0.000710428		NA	NA		NA
CYP2B6	*9	529	0.176923		65350	0.188726		72	0.211765		0.0344113
CYP2B6	*9+chr19.g.41006919C>G	10	0.00334448		955	0.00275796		1	0.00294118		NA
CYP2B6	*9+chr19.g.41012339C>T	6	0.00200669		83	0.000239697		NA	NA		NA
CYP2B6	*2+*9	NA	NA		72	0.00020793		NA	NA		NA
CYP2B6	*6	NA	NA		NA	NA		4	0.0117647		0.174464
CYP2B6	*4	NA	NA		NA	NA		1	0.00294118		0.0841915
CYP2B6	*3	NA	NA		NA	NA		NA	NA		4.33373e-05
CYP2B6	*5	NA	NA		NA	NA		NA	NA		0.011
CYP2B6	*14	NA	NA		NA	NA		NA	NA		4.98172e-05
CYP2B6	*23	NA	NA		NA	NA		NA	NA		0.000124283
CYP2B6	*27	NA	NA		NA	NA		NA	NA		0.000194541
CYP2C19	*1	1906	0.637458		215194	0.621463		232	0.682353		0.595553
CYP2C19	*17	15	0.00501672		1736	0.00501343		1	0.00294118		0.02054
CYP2C19	*2	905	0.302676		111352	0.321576		87	0.255882		0.283522
CYP2C19	*3	162	0.0541806		17879	0.0516331		17	0.05		0.0724733
CYP2C19	*35	2	0.000668896		77	0.00022237		2	0.00588235		0
CYP2C19	*1+chr10.g.94781859G>A	NA	NA		31	8.95255e-05		NA	NA		NA
CYP2C19	*17+*35	NA	NA		1	2.88792e-06		NA	NA		NA
CYP2C19	*2+*6	NA	NA		NA	NA		1	0.00294118		NA
CYP2C19	*4	NA	NA		NA	NA		NA	NA		0.00017557
CYP2C19	*5	NA	NA		NA	NA		NA	NA		0.00322524
CYP2C19	*6	NA	NA		NA	NA		NA	NA		0.000560044
CYP2C19	*7	NA	NA		NA	NA		NA	NA		0.000113766
CYP2C19	*9	NA	NA		NA	NA		NA	NA		0.000115048
CYP2C19	*10	NA	NA		NA	NA		NA	NA		0.000104712
CYP2C19	*12	NA	NA		NA	NA		NA	NA		0.000108814
CYP2C19	*13	NA	NA		NA	NA		NA	NA		0.000115048
CYP2C19	*14	NA	NA		NA	NA		NA	NA		0.000114521
CYP2C19	*15	NA	NA		NA	NA		NA	NA		0.00135898
CYP2C19	*18	NA	NA		NA	NA		NA	NA		0.0198678
CYP2C19	*19	NA	NA		NA	NA		NA	NA		0.000196734
CYP2C19	*23	NA	NA		NA	NA		NA	NA		0.000566729
CYP2C19	*24	NA	NA		NA	NA		NA	NA		0.000187126
CYP2C19	*25	NA	NA		NA	NA		NA	NA		0.000187126
CYP2C19	*29	NA	NA		NA	NA		NA	NA		0.000175272
CYP2C19	*30	NA	NA		NA	NA		NA	NA		0.000194401
CYP2C19	*31	NA	NA		NA	NA		NA	NA		0.000194401
CYP2C19	*32	NA	NA		NA	NA		NA	NA		0.000175272
CYP2C19	*33	NA	NA		NA	NA		NA	NA		0.000175272
CYP2C9	*1	2850	0.953177		330980	0.955844		324	0.952941		0.915344
CYP2C9	*13	5	0.00167224		541	0.00156236		NA	NA		0.0033167
CYP2C9	*16	17	0.00568562		1793	0.00517804		NA	NA		0.00187762
CYP2C9	*19	7	0.00234114		1415	0.00408641		NA	NA		0.000476869
CYP2C9	*29	3	0.00100334		203	0.000586248		NA	NA		0.00220817
CYP2C9	*3	105	0.0351171		11338	0.0327432		14	0.0411765		0.0376167
CYP2C9	*42	3	0.00100334		NA	NA		NA	NA		0.01
CYP2C9	*8	NA	NA		NA	NA		1	0.00294118		0.00373066
CYP2C9	*39	NA	NA		NA	NA		1	0.00294118		NA
CYP2C9	*2	NA	NA		NA	NA		NA	NA		0.00212568
CYP2C9	*11	NA	NA		NA	NA		NA	NA		0.000293165
CYP2C9	*12	NA	NA		NA	NA		NA	NA		0.00041809
CYP2C9	*14	NA	NA		NA	NA		NA	NA		0.000335882
CYP2C9	*23	NA	NA		NA	NA		NA	NA		0.000211942
CYP2C9	*25	NA	NA		NA	NA		NA	NA		0.002
CYP2C9	*26	NA	NA		NA	NA		NA	NA		0.002
CYP2C9	*27	NA	NA		NA	NA		NA	NA		0.00161769
CYP2C9	*28	NA	NA		NA	NA		NA	NA		0.002
CYP2C9	*30	NA	NA		NA	NA		NA	NA		0.00155988
CYP2C9	*31	NA	NA		NA	NA		NA	NA		0.00160301
CYP2C9	*33	NA	NA		NA	NA		NA	NA		0.000652272
CYP2C9	*34	NA	NA		NA	NA		NA	NA		0.000211942
CYP2C9	*55	NA	NA		NA	NA		NA	NA		0.0104
CYP2D6	*1	2990	1		346270	1		82	0.241176		NA
CYP2D6	*2	NA	NA		NA	NA		30	0.0882353		NA
CYP2D6	*4	NA	NA		NA	NA		5	0.0147059		NA
CYP2D6	*41	NA	NA		NA	NA		15	0.0441176		NA
CYP2D6	*6	NA	NA		NA	NA		1	0.00294118		NA
CYP2D6	*10	NA	NA		NA	NA		195	0.573529		NA
CYP2D6	*39	NA	NA		NA	NA		5	0.0147059		NA
CYP2D6	*1+chr22.g.42130692G>A	NA	NA		NA	NA		1	0.00294118		NA
CYP2D6	*53	NA	NA		NA	NA		1	0.00294118		NA
CYP2D6	*10+*137	NA	NA		NA	NA		1	0.00294118		NA
CYP2D6	*10+*71	NA	NA		NA	NA		1	0.00294118		NA
CYP2D6	*10+chr22.g.42129033C>T	NA	NA		NA	NA		3	0.00882353		NA
CYP3A5	*1	802	0.268227		102084	0.29481		101	0.297059		0.253552
CYP3A5	*3	2180	0.729097		243602	0.703503		238	0.7		0.745792
CYP3A5	*3+*4	8	0.00267559		563	0.0016259		NA	NA		NA
CYP3A5	*4	NA	NA		7	2.02154e-05		NA	NA		NA
CYP3A5	*5	NA	NA		14	4.04309e-05		NA	NA		NA
CYP3A5	*7	NA	NA		NA	NA		1	0.00294118		0
CYP3A5	*6	NA	NA		NA	NA		NA	NA		0.000655738
CYP4F2	*1	2277	0.761538		264023	0.762477		258	0.758824		0.683529
CYP4F2	*2	8	0.00267559		401	0.00115806		1	0.00294118		0.084
CYP4F2	*2+*3	262	0.0876254		27603	0.0797153		25	0.0735294		NA
CYP4F2	*3	443	0.148161		54243	0.156649		56	0.164706		0.232471
DPYD	c.1314T>G	3	0.00100334		NA	NA		NA	NA		NA
DPYD	c.1774C>T	6	0.00200669		401	0.00115806		NA	NA		NA
DPYD	Reference	2981	0.99699		345869	0.998842		340	1		NA
IFNL3	rs12979860C	2818	0.942475		325573	0.940229		317	0.932353		NA
IFNL3	rs12979860T	172	0.0575251		20697	0.0597713		23	0.0676471		NA
NUDT15	*1	2556	0.854849		302345	0.873148		300	0.882353		0.878742
NUDT15	*2	182	0.0608696		17165	0.0495711		2	0.00588235		0.035
NUDT15	*3	178	0.0595318		18919	0.0546366		32	0.0941176		0.0605
NUDT15	*5	32	0.0107023		3437	0.00992578		4	0.0117647		0.01108
NUDT15	*6	42	0.0140468		4404	0.0127184		1	0.00294118		0.013
NUDT15	*4	NA	NA		NA	NA		1	0.00294118		0.00111287
NUDT15	*7	NA	NA		NA	NA		NA	NA		0.0005654
SLCO1B1	*15	82	0.0274247		9034	0.0260895		6	0.0176471		0.124536
SLCO1B1	*16	10	0.00334448		789	0.00227857		1	0.00294118		0.00450321
SLCO1B1	*17	261	0.087291		29849	0.0862015		37	0.108824		NA
SLCO1B1	*1A	668	0.223411		82049	0.236951		78	0.229412		NA
SLCO1B1	*1A+chr12.g.21130388G>A	39	0.0130435		3699	0.0106824		3	0.00882353		NA
SLCO1B1	*1B	1844	0.616722		211754	0.611529		197	0.579412		NA
SLCO1B1	*21	82	0.0274247		8426	0.0243336		16	0.0470588		NA
SLCO1B1	*29	4	0.00133779		471	0.00136021		1	0.00294118		NA
SLCO1B1	*1A+chr12.g.21239158C>T	NA	NA		1	2.88792e-06		NA	NA		NA
SLCO1B1	*5	NA	NA		69	0.000199266		1	0.00294118		0.00100032
SLCO1B1	*5+chr12.g.21130388G>A	NA	NA		129	0.000372542		NA	NA		NA
SLCO1B1	*1	NA	NA		NA	NA		NA	NA		0.255223
SLCO1B1	*37	NA	NA		NA	NA		NA	NA		0.614738
TPMT	*1	2942	0.983946		340796	0.984192		334	0.982353		0.979625
TPMT	*3C	40	0.0133779		4863	0.014044		5	0.0147059		0.016369
TPMT	*6	8	0.00267559		611	0.00176452		1	0.00294118		0.00220423
TPMT	*2	NA	NA		NA	NA		NA	NA		8.49013e-05
TPMT	*3A	NA	NA		NA	NA		NA	NA		0.000305998
TPMT	*12	NA	NA		NA	NA		NA	NA		5.31e-05
TPMT	*16	NA	NA		NA	NA		NA	NA		0.000208033
TPMT	*26	NA	NA		NA	NA		NA	NA		0.0003479
TPMT	*29	NA	NA		NA	NA		NA	NA		0.0002899
TPMT	*38	NA	NA		NA	NA		NA	NA		0.0004059
TPMT	*39	NA	NA		NA	NA		NA	NA		0.000106
UGT1A1	*1	1481	0.495318		171150	0.494267		173	0.508824		0.705625
UGT1A1	*27+*28+*60+*80	59	0.0197324		7369	0.0212811		1	0.00294118		NA
UGT1A1	*28	6	0.00200669		810	0.00233922		1	0.00294118		0.148029
UGT1A1	*28+*60	2	0.000668896		114	0.000329223		NA	NA		NA
UGT1A1	*28+*60+*80	300	0.100334		34674	0.100136		1	0.00294118		NA
UGT1A1	*6	480	0.160535		52739	0.152306		50	0.147059		0.146345
UGT1A1	*60	661	0.22107		78999	0.228143		80	0.235294		NA
UGT1A1	*60+*80	1	0.000334448		344	0.000993444		23	0.0676471		NA
UGT1A1	*27	NA	NA		1	2.88792e-06		NA	NA		NA
UGT1A1	*27+*28+*6+*60+*80	NA	NA		2	5.77584e-06		NA	NA		NA
UGT1A1	*27+*28+*60	NA	NA		3	8.66376e-06		NA	NA		NA
UGT1A1	*27+*60	NA	NA		1	2.88792e-06		NA	NA		NA
UGT1A1	*27+*60+*80	NA	NA		20	5.77584e-05		4	0.0117647		NA
UGT1A1	*28+*80	NA	NA		2	5.77584e-06		NA	NA		NA
UGT1A1	*6+*60	NA	NA		1	2.88792e-06		NA	NA		NA
UGT1A1	*6+*80	NA	NA		1	2.88792e-06		NA	NA		NA
UGT1A1	*80	NA	NA		40	0.000115517		NA	NA		NA
UGT1A1	*36	NA	NA		NA	NA		5	0.0147059		0
UGT1A1	*36+*60	NA	NA		NA	NA		2	0.00588235		NA
UGT1A1	*37	NA	NA		NA	NA		NA	NA		0
VKORC1	-1639A	2668	0.892308		308885	0.892035		301	0.885294		0.866491
VKORC1	-1639G	322	0.107692		37385	0.107965		39	0.114706		0.133509

## Sheet: Tab S3
Supplementary Table 3. Phenotypr frequency of pharmacogenes among different cohorts
Gene	Phenotype	TWB WGS PGxPOP		TWB WGS PharmCAT			CMUH array PGxPOP		CMUH array PharmCAT			UKBB EAS			PharmGKB EAS
		N	Frequency	N	Frequency		N	Frequency	N	Frequency		N	Frequency		Frequency
CYP2B6	Intermediate Metabolizer	379	0.278472	367	0.269655		52355	0.302886	50241	0.290656		60	0.352941		0.326289
CYP2B6	Normal Metabolizer	914	0.671565	818	0.601029		112879	0.653031	100923	0.583863		100	0.588235		0.485627
CYP2B6	Not available	16	0.0117561	128	0.0940485		1109	0.00641582	15166	0.0877388		1	0.00588235		NA
CYP2B6	Poor Metabolizer	46	0.0337987	48	0.0352682		6329	0.0366147	6524	0.0377428		8	0.0470588		0.0436291
CYP2B6	Rapid Metabolizer	6	0.00440852	NA	NA		182	0.00105291	NA	NA		1	0.00588235		0.117341
CYP2B6	Indeterminate	NA	NA	NA	NA		NA	NA	NA	NA		0	0		0.0200257
CYP2B6	Ultrarapid Metabolizer	NA	NA	NA	NA		NA	NA	NA	NA		0	0		0.00708821
CYP2C19	Intermediate Metabolizer	617	0.453343	614	0.451139		80647	0.466561	79999	0.462813		67	0.394118		0.459281
CYP2C19	Normal Metabolizer	551	0.404849	551	0.404849		66872	0.38687	66872	0.38687		83	0.488235		0.380559
CYP2C19	Poor Metabolizer	182	0.133725	182	0.133725		24229	0.14017	24229	0.14017		20	0.117647		0.129785
CYP2C19	Rapid Metabolizer	11	0.00808229	NA	NA		1068	0.00617862	NA	NA		0	0		0.025342
CYP2C19	Not available	NA	NA	14	0.0102866		32	0.000185127	1754	0.0101473		0	0		NA
CYP2C19	Ultrarapid Metabolizer	NA	NA	NA	NA		6	3.47114e-05	NA	NA		0	0		0.00042189
CYP2C19	Indeterminate	NA	NA	NA	NA		NA	NA	NA	NA		0	0		0.00340646
CYP2C19	Likely Intermediate Metabolizer	NA	NA	NA	NA		NA	NA	NA	NA		0	0		0.000769901
CYP2C19	Likely Poor Metabolizer	NA	NA	NA	NA		NA	NA	NA	NA		0	0		0.000434917
CYP2C9	Indeterminate	6	0.00440852	6	0.00440852		1404	0.00812246	1369	0.00791998		0	0		0.00460769
CYP2C9	Intermediate Metabolizer	119	0.0874357	26	0.0191036		13231	0.0765444	2415	0.0139713		16	0.0941176		0.151584
CYP2C9	Normal Metabolizer	1234	0.906686	1234	0.906686		157941	0.913725	157941	0.913725		154	0.905882		0.837854
CYP2C9	Poor Metabolizer	2	0.00146951	NA	NA		274	0.00158515	3	1.73557e-05		0	0		0.00595411
CYP2C9	Not available	NA	NA	95	0.0698016		4	2.31409e-05	11126	0.0643665		0	0		NA
CYP3A5	Intermediate Metabolizer	534	0.392359	538	0.395298		68733	0.397636	68887	0.398527		77	0.452941		0.378527
CYP3A5	Normal Metabolizer	95	0.0698016	95	0.0698016		16508	0.0955026	13519	0.0782105		12	0.0705882		0.0642886
CYP3A5	Not available	8	0.00587803	NA	NA		563	0.00325708	3008	0.017402		NA	NA		NA
CYP3A5	Poor Metabolizer	724	0.531962	728	0.534901		87030	0.503488	87440	0.50586		81	0.476471		0.557185
CYP3A5	Indeterminate	NA	NA	NA	NA		20	0.000115705	NA	NA		0	0		0
CYP3A5	Possible Intermediate Metabolizer	NA	NA	NA	NA		NA	NA	NA	NA		NA	NA		0
CYP4F2	Increased dose phenotype	321	0.235856	321	0.235856		45432	0.262835	45432	0.262835		44	0.258824		NA
CYP4F2	Indeterminate	6	0.00440852	7	0.00514328		373	0.00215789	373	0.00215789		1	0.00588235		NA
CYP4F2	Normal dose phenotype	800	0.587803	800	0.587803		100573	0.581838	100573	0.581838		100	0.588235		NA
CYP4F2	Not available	234	0.171932	233	0.171198		26476	0.15317	26476	0.15317		25	0.147059		NA
NUDT15	Indeterminate	52	0.0382072	20	0.0146951		6955	0.0402363	3032	0.0175408		6	0.0352941		0.0459332
NUDT15	Intermediate Metabolizer	286	0.21014	291	0.213813		31381	0.181546	31790	0.183912		34	0.2		0.16784
NUDT15	Normal Metabolizer	997	0.73255	1029	0.756062		131802	0.762505	135638	0.784697		130	0.764706		0.772187
NUDT15	Poor Metabolizer	14	0.0102866	14	0.0102866		1925	0.0111366	1925	0.0111366		0	0		0.00912025
NUDT15	Possible Intermediate Metabolizer	12	0.00881705	7	0.00514328		791	0.00457612	382	0.00220996		0	0		0.00491983
NUDT15	Not available	NA	NA	NA	NA		NA	NA	87	0.000503315		0	0		NA
SLCO1B1	Decreased Function	253	0.185893	267	0.196179		32901	0.19034	34430	0.199185		35	0.205882		0.218423
SLCO1B1	Indeterminate	85	0.0624541	927	0.681117		9446	0.0546473	121305	0.701777		18	0.105882		0.00785551
SLCO1B1	Normal Function	969	0.711976	67	0.0492285		124470	0.720087	6484	0.0375114		111	0.652941		0.756832
SLCO1B1	Not available	33	0.0242469	79	0.0580456		3795	0.0219549	8390	0.0485381		3	0.0176471		NA
SLCO1B1	Poor Function	21	0.0154298	21	0.0154298		2242	0.0129705	2245	0.0129878		3	0.0176471		0.0157593
SLCO1B1	Possible Decreased Function	NA	NA	NA	NA		NA	NA	NA	NA		0	0		0.00113063
TPMT	Indeterminate	8	0.00587803	8	0.00587803		598	0.00345957	598	0.00345957		1	0.00588235		0.00652588
TPMT	Intermediate Function	40	0.0293902	40	0.0293902		4796	0.027746	4796	0.027746		5	0.0294118		NA
TPMT	Normal Function	1313	0.964732	1313	0.964732		167426	0.968598	167426	0.968598		164	0.964706		NA
TPMT	Poor Function	NA	NA	NA	NA		23	0.00013306	NA	NA		0	0		NA
TPMT	Possible Intermediate Metabolizer	NA	NA	NA	NA		11	6.36375e-05	11	6.36375e-05		0	0		0.000113387
TPMT	Poor Metabolizer	NA	NA	NA	NA		NA	NA	23	0.00013306		NA	NA		0.000290697
TPMT	Intermediate Metabolizer	NA	NA	NA	NA		NA	NA	NA	NA		NA	NA		0.0334049
TPMT	Normal Metabolizer	NA	NA	NA	NA		NA	NA	NA	NA		NA	NA		0.959665
UGT1A1	Intermediate Metabolizer	304	0.223365	NA	NA		38665	0.223686	67	0.00038761		39	0.229412		0.415436
UGT1A1	Normal Metabolizer	704	0.517267	708	0.520206		90227	0.521984	90644	0.524396		101	0.594118		0.497907
UGT1A1	Not available	313	0.229978	2	0.00146951		39774	0.230102	535	0.0030951		25	0.147059		NA
UGT1A1	Poor Metabolizer	40	0.0293902	NA	NA		4150	0.0240087	NA	NA		5	0.0294118		0.0866564
UGT1A1	Indeterminate	NA	NA	651	0.478325		38	0.000219839	81608	0.472121		0	0		NA
VKORC1	Decreased warfarin dose	1083	0.795738	1083	0.795738		137659	0.796389	137659	0.796389		133	0.782353		NA
VKORC1	Normal warfarin dose	20	0.0146951	20	0.0146951		2134	0.0123457	1951	0.011287		2	0.0117647		NA
VKORC1	Possibly decreased warfarin dose	258	0.189566	258	0.189566		33061	0.191265	33061	0.191265		35	0.205882		NA
VKORC1	Not available	NA	NA	NA	NA		NA	NA	183	0.0010587		NA	NA		NA

## Sheet: Tab S4
Supplementary Table 3. Allele frequency of HLA-A
Gene	Allele	Sample N	Frquency
HLA-A	*11:01	99392	0.292896
	*24:02	59573	0.175554
	*33:03	38497	0.113446
	*02:07	36276	0.106901
	*02:01	31907	0.0940261
	*02:03	20616	0.0607529
	*11:02	17106	0.0504093
	*26:01	9522	0.0280602
	*02:06	8326	0.0245357
	*31:01	6840	0.0201567
	*30:01	4509	0.0132875
	*01:01	1880	0.00554013
	*03:01	1300	0.00383094
	*32:01	1237	0.00364529
	*02:10	703	0.00207166
	*29:01	511	0.00150586
	*68:01	424	0.00124948
	*74:02	382	0.00112571
	*02:05	148	0.000436138
	*34:01	78	0.000229857
	*11:03	47	0.000138503
	*68:02	16	4.71501e-05
	*33:01	14	4.12563e-05
	*24:10	11	3.24157e-05
	*24:82	10	2.94688e-05
	*23:01	9	2.65219e-05
	*74:05	8	2.3575e-05

## Sheet: Tab S5
Supplementary Table 4. Allele frequency of HLA-B
Gene	Allele	Sample N	Frequency
HLA-B	*40:01	69521	0.220883
	*46:01	44253	0.140601
	*58:01	35810	0.113776
	*13:01	21079	0.0669723
	*15:02	13788	0.0438073
	*38:02	13504	0.042905
	*51:01	12867	0.0408811
	*54:01	11776	0.0374148
	*15:01	11220	0.0356482
	*27:04	10343	0.0328618
	*55:02	9507	0.0302057
	*35:01	8186	0.0260086
	*39:01	7094	0.0225391
	*40:02	6901	0.0219259
	*13:02	4770	0.0151553
	*48:01	4348	0.0138145
	*40:06	4201	0.0133474
	*51:02	3840	0.0122005
	*52:01	2790	0.0088644
	*15:25	2404	0.007638
	*15:11	1990	0.00632264
	*15:18	1859	0.00590642
	*56:01	1297	0.00412084
	*37:01	1207	0.00383489
	*44:03	1122	0.00356482
	*56:03	1118	0.00355212
	*07:02	847	0.00269109
	*08:01	698	0.00221769
	*44:02	618	0.00196351
	*81:02	604	0.00191903
	*51:07	571	0.00181418
	*67:01	527	0.00167439
	*57:01	522	0.0016585
	*15:27	497	0.00157907
	*18:01	472	0.00149964
	*35:03	366	0.00116286
	*15:19	365	0.00115968
	*55:04	348	0.00110567
	*07:05	298	0.000946807
	*56:04	284	0.000902326
	*50:01	258	0.000819719
	*27:05	214	0.000679922
	*35:02	188	0.000597315
	*15:32	67	0.000212873
	*55:01	62	0.000196987
	*15:17	33	0.000104848
	*14:02	30	9.53162e-05
	*35:05	22	6.98985e-05
	*48:03	18	5.71897e-05
	*07:06	17	5.40125e-05
	*49:01	6	1.90632e-05
	*15:03	5	1.5886e-05
	*51:08	5	1.5886e-05
	*38:01	2	6.35441e-06
	*42:01	2	6.35441e-06
	*27:06	1	3.17721e-06

## Sheet: Tab S6
Supplementary Table 5. Allele frequency of HLA-DQA1
Gene	Allele	Sample N	Frequency
HLA-DQA1	*01:02	57199	0.16465
	*03:02	53473	0.153924
	*05:05	39504	0.113714
	*01:03	32205	0.0927035
	*06:01	32192	0.092666
	*05:01	28716	0.0826602
	*03:03	27504	0.0791714
	*03:01	25525	0.0734748
	*01:04	24603	0.0708208
	*02:01	7393	0.0212811
	*01:01	6812	0.0196086
	*04:01	4115	0.0118452
	*01:05	3760	0.0108233
	*05:08	2721	0.00783251
	*05:03	1675	0.00482156
	*05:06	1	2.87854e-06

## Sheet: Tab S7
Supplementary Table 6. Allele frequency of HLA-DRB1
Gene	Allele	Sample N	Frequency
HLA-DRB1	*09:01	52213	0.15651
	*12:02	33992	0.101892
	*08:03	29880	0.0895662
	*11:01	28748	0.086173
	*03:01	28317	0.0848811
	*15:01	28297	0.0848211
	*04:05	25588	0.0767008
	*16:02	17231	0.0516504
	*14:54	14037	0.0420763
	*12:01	13378	0.040101
	*04:03	10069	0.0301821
	*04:06	9285	0.0278321
	*14:05	8801	0.0263813
	*13:02	7481	0.0224245
	*07:01	7284	0.021834
	*15:02	6336	0.0189924
	*10:01	3704	0.0111029
	*08:09	3323	0.00996079
	*01:01	1446	0.00433443
	*13:01	1247	0.00373792
	*13:12	1035	0.00310244
	*04:01	721	0.00216122
	*14:04	609	0.0018255
	*04:10	232	0.000695427
	*04:04	151	0.000452627
	*08:02	109	0.000326731
	*14:03	61	0.000182849
	*15:04	23	6.89432e-05
	*14:18	4	1.19901e-05
	*12:10	2	5.99506e-06
	*01:02	1	2.99753e-06
	*11:04	1	2.99753e-06
	*11:06	1	2.99753e-06
	*11:129	1	2.99753e-06
